# Supplementary material for: Alterations in the respiratory tract microbiome in COVID-19: current observations and potential significance
Source: Microbiome. 2022 Oct 5;10:165. doi: 10.1186/s40168-022-01342-8 (PMC9532226; doi:10.1186/s40168-022-01342-8)
Supplement: Supplementary file 2 — Additional file 1. Datasheet. [file 40168_2022_1342_MOESM1_ESM.xlsx]

## Sheet: Sheet1
Citation	Title	Patients	Non-COVID Controls	Data Type	Sample Type	Sequencing Data	Metadata	Collection Timing	Location	Notes
Babenko et al. 2021	Analysis of the upper respiratory tract microbiota in mild and severe COVID-19 patients	140 COVID-19 outpatients, 196 COVID-19 inpatients	None	16S	Nasopharyngeal swab	Not available	N	2020-05 to 2021-03	Multiple cities in Russian Federatino	Preprint, not yet peer reviewed as of 05/16/2022. No methods included, unclear how antibiotics may be different in each group.
Bao et al. 2021	Beware of pharyngeal Fusobacterium nucleatum in COVID-19	10 COVID-19	None	Metagenomic	Pharyngeal	https://bigd.big.ac.cn/ncov/	N	2020-01 to 2020-11	Sichuan Provincial Center for Disease Control and Prevention	Samples described as pharyngeal, unclear if oropharynx or nasopharynx. 10 samples selected for metagenomics from a larger set of 64 COVID-19 and 19 healthy controls that were tested via qPCR for the bacteria Fusobacterium nucleatum.
Bradley et al. 2022	Oropharyngeal Microbiome Profiled at Admission is Predictive of the Need for Respiratory Support Among COVID-19 Patients	74 COVID-19, 41 non-COVID-19	non-COVID hospital patients	Metagenomic	Oropharyngeal swab	Not available	N	2020-04 to 2021-03	Worchester, USA	Preprint, not yet peer reviewed as of 05/16/2022. All samples collected at admission, includes predictive analysis of need for respiratory support.
Braun et al. 2021	SARS-CoV-2 does not have a strong effect on the nasopharyngeal microbial composition	21 COVID-19 patients, 12 non-COVID-19	SARS CoV-2 PCR negative	16S	Nasopharyngeal swab	NCBI: PRJNA688646	N	2020-04 to 2020-05	Sheba Medical Center, Israel	Some logngitudinal sapmles. Some positive and negative samples are from the same patients.
Chen et al. 2022	Comparison of the Respiratory Tract microbiome in Hospitalized COVID-19 Patients with Different Disease Severity	41 moderate COVID-19, 28 severe COVID-19	None	16S	Nasopharyngeal swab, sputum	NCBI: PRJNA780081	N	2020-03	Wuhan, China	Preprint, currently in peer review as of 05/16/2022. From moderate to critical, mostly Nasopharyngeal swab, 5 sputum samples.
de Castilhos et al. 2021	Severe dysbiosis and specific Haemophilus and Neisseria signatures as hallmarks of the oropharyngeal microbiome in critically ill COVID-19 patients	102 COVID-19 inpatient, 148 COVID-19 outpatient, 72 healthy	Healthy	Metagenomic	Oropharyngeal swab	EBI: PRJEB41223	N	2020-03 to 2020-11	Multiple Locations, Germany	High antibiotic usage, with analysis of how abx impacted composition. Metagenomes collected but no functional analysis conducted.
De Maio et al. 2020	Nasopharyngeal Microbiota Profiling of SARS-CoV-2 Infected Patients	18 mild COVID-19, 22 non-COVID-19	Suspected COVID w/ negative test	16S	Nasopharyngeal swab	Not available	N	2020-03	Rome, Italy	Patients included based on COVID-19 suspicion. No patents had pneumonia, all mild disease.
Dereschuk et al. 2021	Identification of Lung and Blood Microbiota Implicated in COVID-19 Prognosis	45 non-COVID-19, 33 COVID-19	Mixed non-COVID	Metatransciptomic	Lung autopsy, BAL, Blood	Multiple, see notes				Re-analysis of 3 datasets of RNA-seq, blood, lung, and BAL. Correlated gene expression with microbe abundance to identify immune signatures. Unclear the pathologies of "normal" samples.
Engen et al. 2021	Nasopharyngeal Microbiota in SARS-CoV-2 Positive and Negative Patients	9 COVID-19, 10 non-COVID-19	SARS CoV-2 negative patients	16S	Nasopharyngeal swab	NCBI: PRJNA704967	N	2020-04	Chicago, USA	Stored in VTM at 4C for up to 9 days. Excluded from NP swab table because of low sample size and long time storage in VTM in conditions that would have allowed microbial changes.
Fan et al. 2020	The lung tissue microbiota features of 20 deceased patients with COVID-19	20 COVID-19 dead	None	16S	Lung autopsy	Not available	N	2020-02 to 2020-03	Hubei Province, China	Brief report. 90% had sepsis, all had antibacterial and antiviral therapy.
Feehan et al. 2021	Nasopharyngeal Microbiome Community Composition and Structure Is Associated with Severity of COVID-19 Disease and Breathing Treatment	79 COVID-19, 20 non-COVID-19	Patients w/ negative COVID test	Metagenomic	Nasopharyngeal swab	NCBI: PRJNA743981	N	2020-04	Louisiana, USA	Sampling of waste swabs, stored in VTM.
Gaibani et al. 2021	The lower respiratory tract microbiome of critically ill patients with COVID-19	24 Severe COVID-19, 24 non-COVID-19 pneumonia	Non-COVID pneumonia	16S	Bronchoalveolar lavage	NCBI: PRJNA687143	N	2020-04 to 2020-05	Bologna, Italy	All critically ill. Also collected respiratory cultures.
Gao et al. 2021	Characterization of the Human Oropharyngeal Microbiomes in SARS-CoV-2 Infection and Recovery Patients	73 COVID-19, 36 suspected COVID-19, 140 Healthy	Healthy	16S	Oropharyngeal swab	NCBI: PRJNA739539	N	2020-02 to 2020-03	Xinyang City, Henan, China	Also included samples after recovery from COVID-19. Included clinical immune parameters.
Gupta et al. 2022	Nasopharyngeal microbiome reveals the prevalence of opportunistic pathogens in SARS-CoV-2 infected individuals and their association with host types	63 COVID-19, 26 non-COVID-19	Suspected COVID w/ negative test and family contacts	16S	Nasopharyngeal swab	NCBI: PRJNA707350	Y	unknown	Pune, India	Stored in viral transport medium. Non-COVID-19 were family contacts of COVID-19 cases.
Haiminen et al. 2021	Functional profiling of COVID-19 respiratory tract microbiomes	8 COVID-19, 25 community acquired pneumonia	Non-COVID pneumonia	Metatransciptomic	Bronchoalveolar lavage	National Genoics Data Center: PRJCA002202	Y	unknown	Wuhan, China	Re-analysis of transcriptomic data initially collected for gene expression.
Han et al. 2021	The active lung microbiota landscape of COVID-19 patients through the metatranscriptome data analysis	19 COVID-19, 23 Healthy	Healthy	Metatranscriptomic	Bronchoalveolar lavage	Multiple, see notes				This study didn't collect any samples, is a re-analysis of RNA-seq data from the following studies. PRJCA002202, PRJNA601736, PRJCA002326, PRJNA605983, PRJNA615032, and PRJNA434133
Hernández-Terán et al. 2021	Dysbiosis and structural disruption of the respiratory microbiota in COVID-19 patients with severe and fatal outcomes	37 Mild COVID-19, 27 severe COVID-19, 19 dead COVID-19, 7 healthy, 5 non-COVID-19 pneumonia	Healthy, and non-COVID pneumonia	16S	Nasopharyngeal swab, oropharyngeal swabs, endotracheal aspirates	NCBI: PRJNA726205	Y	2020-03 to 2020-10	Instituto Nacional de Enfermedades Respiratorias Ismael Cosío Villegas, Mexico	Majority had antibiotics prior to hospitalization.
Hoque et al. 2022	Metagenomic analysis reveals the abundance and diversity of opportunistic fungal pathogens in the nasopharyngeal tract of COVID-19 patients	8 COVID-19, 7 Recovered COVID-19, 7 Healthy	Healthy	Metatransciptomic	Nasopharyngeal swab	NCBI: PRJNA720904	N	2020-05 to 2020-07	Dhaka, Bangladesh	Preprint, not yet peer reviewed as of 05/16/2022. Metadata not yet available but is mentioned in preprint, may become abailable upon publication. Focused specifically on fungal compoenent of the microbiome.
Hoque, Rahman, et al. 2021	Diversity and genomic determinants of the microbiomes associated with COVID-19 and non-COVID-19 respiratory diseases	11 COVID-19, 6 COPD, 4 Upper respiratory tract infection	COPD, non COVID upper respiratory tract infection	Metatransciptomic	Nasopharyngeal swab	EBI: PRJEB14074	N	unknown	Various	Each group collected from a different cohort in different locations, making comparisons subject to batch effects
Hoque, Sarkar, et al. 2021	SARS-CoV-2 infection reduces human nasopharyngeal commensal microbiome with inclusion of pathobionts	8 COVID-19, 7 Recovered COVID-19, 7 Healthy	Healthy	Metatransciptomic	Nasopharygngeal swab	NCBI: PRJNA720904	N	2020-05 to 2020-07	Dhaka, Bangladesh	Data same as #34, just processed with different tools
Hursitoglu et al. 2022	In-vitro cytokine production and nasopharyngeal microbiota composition in the early stage of COVID-19 infection	24 mild COVID-19, 25 severe COVID-19, 26 recovered COVID-19, 25 healthy	Healthy	16S	Nasopharyngeal swab	https://doi.org/10.5281/zenodo.4771625	Y	unknown	Istanbul, Turkey	Collection of NP swab within 24 hours of hospital admisssion. "In vitro cytokine production" assay to measure cytokine production of blood taken at the same time.
Hurst et al. 2021	Age-related changes in the upper respiratory microbiome are associated with SARS-CoV-2 susceptibility and illness severity	75 exposed uninfected, 88 COVID-19 asymptomatic, 111 COVID-19 symptomatic	Exposed but uninfected adults	16S	Nasopharyngeal swab	NCBI: PRJNA703574	N	2020-04 to 2020-07	Raleigh-Durham, USA	Prepint, not yet peer reviewed as of 05/16/2022. All participants are COVID-19 exposed. Included children, adolescents, and young adults. Showed some associations with age, independent of COVID-19.
J. Li et al. 2020	Assessment of Microbiota in the Gut and Upper Respiratory Tract Associated with SARS-CoV-2 Infection	203 COVID-19 patients, 31 healthy patients	Healthy	Metatransciptomic	Pharyngeal swabs, Sputum	Genome Sequencing Archive: PRJCA002533	Y	2020-01 to 2020-04	Beijing Ditan Hospital	Preprint, not yet peer reviewed as of 05/16/2022. Unclear if pharyngeal means naso or oropharynx.
Kolhe et al. 2021	Alteration in Nasopharyngeal Microbiota Profile in Aged Patients with COVID-19	27 Healthy, 30 asymptomatic COVID-19, 27 symptomatic COVID-19	Healthy	16S	Nasopharyngeal swab	Not available	N	unknown	Augusta, USA	Samples stored in VTM for up to 24 hours.
Kumar et al. 2022	Nasopharyngeal Microbiome of COVID-19 Patients Using 16S Amplicon Analysis Revealed Distinct Bacterial Profile in Demised and Recovered Individuals	48 COVID-19 dead, 29 COVID-19 recovered, 33 Control	SARS CoV-2 PCR negative but may or may not have flu-like symptoms	16S	Nasopharyngeal swab	NCBI: PRJNA763288	Y	2021-04 to 2021-06	Gujrat Biotechnology Research Centre, India	Preprint, not yet peer reviewed as of 05/16/2022. Samples repurposed from COVID-19 testing, not specifically for microbiome. Controls may or may not have flu like symptoms, but were negative by PCR.
Li et al. 2022	Alteration of the respiratory microbiome in COVID-19 patients with different severities	12 asymptomatic, 15 normal/mild, 12 severe/critical, all COVID-19	None	Metagenomic	Sputum	Not available	N	unknown	The First Affiliated Hospital of Guangzhou Medical University and Guangzhou Eighth People’s Hospital	Nanopore sequencing. One of the few studies to collect sputum, results largely matched oropharyngeal swab samples. Also collected clinical immune information.
Liu et al. 2021	Association between the nasopharyngeal microbiome and metabolome in patients with COVID-19	9 COVID-19, 6 non-COVID-19	Healthy matched age and gender	Metagenomic	Nasopharyngeal swab	NCBI: PRJNA656660	N	2020-01 to 2020-02	Guangzhou, China	Also collected anal swabs, and a variety of systemic clinical characteristics. Additional analysis of metabolomic data from serum, urine, and nasopharyngeal samples.
Lloréns-Rico et al. 2021	Clinical practices underlie COVID-19 patient respiratory microbiome composition and its interactions with the host	93 COVID-19	None	16S	Nasopharyngeal swab, bronchoalveolar lavage	European Genome-phenome Archive (EGA): EGAS00001004951	N	unknown	UZ Leuven hospital	BAL samples from single cell RNA-seq. Showed significant associations with specific antibiotics.
Lu et al. 2021	Integrated characterization of SARS-CoV-2 genome, microbiome, antibiotic resistance and host response from single throat swabs	13 COVID-19, 2 non-COVID-19	Healthy	TRACE-seq	Throat swab	National Genoics Data Center: HRA000650	N	unknown	Wuhan, China	Samples stored in VTM. Study primerily focused on methods development for genome sequencing, host transcriptome, and microbiome at the same time.
Ma et al. 2021	Metagenomic analysis reveals oropharyngeal microbiota alterations in patients with COVID-19	31 COVID-19, 29 flu B, 28 healthy controls	healthy, and influenza B infected	Metagenomics	Oropharyngeal swab	China National GeneBank: CNP0001259	N	2020-01 to 2020-02	Multiple Hospitals, China	One of few comparisons between COVID-19 and other viral infection, with the caveat that Flu and Healthy were collected from a different hospital than were COVID-19 patients.
Mahapatra et al. 2021	Nanopore 16S rRNA sequencing reveals alterations in nasopharyngeal microbiome and enrichment of Mycobacterium and Mycoplasma in patients with COVID-19 19	22 symptomatic COVID-19, 25 asymptomatic, 13 non-COVID-19	Non-COVID without flu like symptoms	16S Nanopore	Nasopharyngeal swab	Not available	N	2020-05 to 2020-10	Institute of Life Sciece, India	Preprint, not yet peer reviewed as of 05/16/2022. Samples stored in VTM. Also includes correlation with specific COVID-19 symptoms.
Marotz et al. 2021	SARS-CoV-2 detection status associates with bacterial community composition in patients and the hospital environment	16 COVID-19, 10 healthy	Healthy healthcare workers	16S	Throat	EBI: PRJEB41002	Y	unknown	San Diego, USA	All hospitalized. Thoat samples collected but not specifically discussed in paper. Several other sample types collected, including Forehead, Stool, Nares, Floor, Bed Rail.
Merenstein et al. 2021	Signatures of COVID-19 Severity and Immune Response in the Respiratory Tract Microbiome	83 hospitalized COVID-19, 13 non-COVID-19 hospitalized	Mixed non-COVID hospitalized, including intubated	16S	Nasopharyngeal swab, oropharyngeal swabs, endotracheal aspirates	NCBI: PRJNA683617	Y	2020-03 to 2020-07	Philadelphia, USA	High antibiotic usage, moderate to critical illness. Longitudinal samples. Included some comparison to systemic immune response.
Miao et al. 2021	Evaluation of superinfection, antimicrobial usage, and airway microbiome with metagenomic sequencing in COVID-19 patients: A cohort study in Shanghai	50 intubated COVID-19, 20 intubated non-COVID-19, 31 non-intubated viral pneumonia, 23 non-intubated non-infectious disease	Intubated non-COVID, non-intubated viral pneumonia, non-intubated non-infectious disease	Metagenomic	Endotracheal aspirate & Bronchoalveolar lavage	Not available	N	2020-01 to 2020-03	Shanghai, China	Tested both airway and plasma samples for microbiome. Respiratory culture for 300+ patients as well. Longitudinal samples for some.
Moore et al. 2020	Amplicon based MinION sequencing of SARS-CoV-2 and metagenomic characterisation of Nasopharyngeal swab from patients with COVID-19	2 COVID-19	None	Metagenomic	Nasopharyngeal swab	Not available	N	unknown	Oxford, UK	Only included 2 samples, was more focused on methods development.
Mostafa et al. 2020	Metagenomic Next-Generation Sequencing of Nasopharyngeal Specimens Collected from Confirmed and Suspect COVID-19 Patients	40 COVID-19, 10 non-COVID-19	Suspected COVID-19 w/ negative test	Metatransciptomic	Nasopharyngeal swab	Not available	N	2020-03	Baltimore, USA	Predominantly severe patients. Sequencing on nanopore long reads. Raw data unavailable but processed table provided in supplement.
Nagy-Szakal et al. 2021	Targeted Hybridization Capture of SARS-CoV-2 and Metagenomics Enables Genetic Variant Discovery and Nasal Microbiome Insights	30 COVID-19, 30 non-COVID-19	SARS CoV-2 negative	Hybrid Capture RNA-seq	Nasopharyngeal swab	In GISAID, no IDs given	N	unknown	New York, USA	Samples stored in VTM at room temperature. Method designed to get whole genome sequence of SARS CoV-2 and microbiome in same sample.
Nardelli et al. 2021	Nasopharyngeal Microbiome Signature in COVID-19 Positive Patients: Can We Definitively Get a Role to Fusobacterium periodonticum?	18 COVID-19, 12 Control	Healthy	16S	Nasopharyngeal swab	NCBI: SUB8444038	N	2020-05 to 2020-09	Naples, Italy	All COVID-19 were symptomatic, severity unclear.
Rattanaburi et al. 2022	Bacterial microbiota in upper respiratory tract of COVID-19 and influenza patients	24 Flu A, 24 Flu B, 24 COVID-19	Influenza A, influenza B infected	16S	Nasopharyngeal swab	Not available	N	unknown	Bangpakok 9 International Hospital and Chum Phae Hospital, Institute for Urban Disease Control and Prevention (IUDC), Thailand	Sample in viral transport medium. COVID-19 cases collected from different cohort than non COVID-19 cohort.
Ren et al. 2021	Dynamics of the Upper Respiratory Tract Microbiota and Its Association with Mortality in COVID-19	192 COVID-19 patients, 95 healthy controls	Healthy	Metagenomic	Oropharyngeal swab	CNCB: PRJCA003617	N	2020-04	Jin Yin-Tan Hospital	Samples stored in viral transport medium, different ages between healthy and COVID-19 cohorts. Longitudinal samples. Also included some systemic immune parameters.
Rhoads et al. 2021	Acute SARS-CoV-2 infection is associated with an increased abundance of bacterial pathogens, including Pseudomonas aeruginosa in the nose	68 COVID-19, 45 healthcare workers, 21 non-COVID-19 outpatients	Healthy healthcare workers, and non-COVID outpatients	16S	Nasopharyngeal swab	NCBI: PRJNA745169	Y	unknown	Irvine, USA	Healthcare workers were COVID-19 negative. Non-COVID-19 outpatient samples come from different cohort.
Rosas-Salazar et al. 2021	SARS-CoV-2 infection and viral load are associated with the upper respiratory tract microbiome	38 COVID-19, 21 healthy	Healthy	16S	Nasal	Not available	N	2020-04 to 2020-06	Nashville, USA	All cases were symptomatic, from mild to moderate disease. Samples refered to as "upper respiratory tract" but in this case that means nasal sample, via midturbinate swab.
Rueca et al. 2021	Investigation of Nasal/Oropharyngeal Microbial Community of COVID-19 Patients by 16S rDNA Sequencing	10 COVID-19 ICU, 11 mild COVID-19, 10 Healthy, 8 non-COVID-19 coronaviruses	Healthy, and non-COVID coronaviruses	16S	Combined Nasopharyngeal/Oropharyngeal Swab	Not available	N	2020-02 to 2020-05	Rome, Italy	Sample described as "nasal/oropharyngeal swab." Use of DESeq for differnetial abundance with no threshold resulted in primerily low abundance taxa being described.
Shilts et al. 2022	Severe COVID-19 Is Associated With an Altered Upper Respiratory Tract Microbiome	20 asmptomatic COVID-19, 27 mild, 28 moderate, 15 hospitalized, 13 ICU, all COVID-19	None	16S	Nasopharyngeal swab	NCBI: PRJNA726992 & PRJNA726994	N	"Spring" 2020	Nashville, USA & Bronx, USA	Some participants enrolled in clinical trial of nasal irrigations. Hospitalized all came from New York cohort, mild & asymptomatic from Nashville.
Sulaiman et al, 2021	Microbial signatures in the lower airways of mechanically ventilated COVID-19 patients associated with poor clinical outcome	118 COVID-19	None	Metagenomic & Metatranscriptomic	Lower airway & paired upper airway	RNA: PRJNA688510, DNA: PRJNA687506	Y	2020-03 to 2020-06	New York, USA	Paired lower and upper airway. Fungal and functional analysis also included. Unclear if upper airway is NP or OP.
Thomsen et al. 2021	Extensive microbiological respiratory tract specimen characterization in critically ill COVID-19 patients	34 ICU COVID-19	None	16S & 18S	Endotracheal aspirate	Not available	N	2020-03 to 2020-04	Region Zealand, Denmark	High antibiotic usage prior to sampling., 35% of patients with co-infection.
Tsitsiklis et al. 2021	Impaired immune signaling and changes in the lung microbiome precede secondary bacterial pneumonia in COVID-19	28 COVID-19 patients, of which 15 develop VAP, 8 critical non-COVID-19	Critically ill non-COVID-19	Metatranscriptomic	Endotracheal aspirate	NCBI: PRJNA704082	N	unknown	San Francisco, USA	Samples collected prior to development of VAP. Also analyzed host gene expression.
Ventero et al. 2021	Nasopharyngeal microbial communities of patients infected with SARS-CoV-2 that developed COVID-19	56 COVID-19 positive, mild to critical, 18 non-COVID-19		16S	Nasopharyngeal swab	NCBI: PRJNA673585	Y	2020-03 to 2020-04	Hospital General Universitario de Alicante, Spain	Stored in VTM. Control group all hospitalized.
Ventero et al. 2022	Nasopharyngeal Microbiota as an early severity biomarker in COVID-19 hospitalized patients	177 COVID-19	None	16S	Nasopharyngeal swab	NCBI: PRJNA754005	N	2020-02 to 2021-01	Alicante University General Hospital, Spain	Samples collected at hospital admission, primary outcomes were mortality and invasive mechanical ventilation.
Viciani et al. 2022	Critically ill patients with COVID-19 show lung fungal dysbiosis with reduced microbial diversity in patients colonized with Candida spp.	26 COVID-19, 26 Pneumonia	Non-COVID pneumonia	ITS	Bronchoalveolar lavage	NCBI: PRJNA742164	N	2020-03 to 2020-04	Bologna, Italy	Non-COVID-19 was all in ICU, COVID-19 was mixed severity. Samples also cultured for fungal and bacterial pathogens.
Xu, Liu, et al. 2021	Progressive deterioration of the upper respiratory tract and the gut microbiomes in children during the early infection stages of COVID-19	9 childred w/ COVID-19, 14 age-matched healthy controls	Age matched healthy	16S	Throat, nasal, feces	NCBI: PRJNA642019	N	unknown	Children's Hospital of Fudan University	One of only a few studies of children. All relatively mild cases. Lingitudinal samples.
Xu, Lu, et al. 2021	Temporal association between human upper respiratory and gut bacterial microbiomes during the course of COVID-19 in adults	35 COVID-19, 19 Healthy, 10 non-COVID-19 sick	Healthy and mixed non-COVID hospitalized	16S	Throat and anal swabs	NCBI: PRJNA639286	N	unknown	Nantong Third Hospital Affiliated to Nantong University	All patients were hospitalized, even if no symptoms. Lognitudinal data.
Zacharias et al. 2022	Host and microbiome features of secondary infections in lethal COVID-19	20 COVID-19 dead, 14 non-COVID-19 dead	Dead patients w/ varied causes of death	Metatranscriptomic, 16S, and ITS	Lung autopsy	EBI: PRJEB45873	N	unknown	Austria	Preprint. Not peer reviewed as of 05/16/2022. Autopsy tissue, with histopathology from multiple organs. Supplemental tables not included in preprint, unclear the characteristics of non-COVID-19 controls.
Zhang et al. 2021	Metatranscriptomic Characterization of Coronavirus Disease 2019 Identified a Host Transcriptional Classifier Associated With Immune Signaling	62 COVID-19, 125 non-COVID-19 pneumonia	non-COVID-19 pneumonia	Metatransciptomic	Nasal swab & Sputum	GISAID: CNP0001055	N	unknown	Huashan Hospital	Included both microbiome and host gene expression from same data. Mixed samples, sputum and nasal swab.
Kullberg et al. 2022	Lung Microbiota of Critically Ill COVID-19 Patients are Associated with Non-Resolving Acute Respiratory Distress Syndrome	114 COVID-19	None	16S	Bronchoalveolar lavage	EBI: PRJEB50057	Y	2020-09 to 2021-07	Amsterdam, Netherlands	All patients had ARDS, 53% of patients died. Also included alvaeolar cytokine measurements
Ruiz-Rodriguez et al. 2022	Bacterial and fungal communities in tracheal aspirates of intubated COVID-19 patients: a pilot study	30 COVID-19	None	16S & ITS	Endotracheal aspirate	NCBI: PRJNA740038	N	2020-04	Edinburgh, Scotland	All patients were intubated, all critically ill. Bioproject ID is given, but not found when searched on NCBI, unclear if the data are still under embargo.
